# Supplementary material for: Static vs. dynamic methods of delivery for science communication: A critical analysis of user engagement with science on social media
Source: PLoS One. 2021 Mar 31;16(3):e0248507. doi: 10.1371/journal.pone.0248507 (PMC8011769; doi:10.1371/journal.pone.0248507)
Supplement: S1 Data — (XLSX) [file pone.0248507.s001.xlsx]

## Sheet: Instagram
Instagram Analysis
	Static Posts												Dynamic Posts
	Image Description	Impressions	Reach	Likes	Likes %	Comments	Comments %	Shares	Shares %	Saves	Saves %		Image Description	Impressions	Reach	Likes	Likes %	Comments	Comments %	Shares	Shares %	Saves	Saves %
	1	11430	9761	923	9.456	42	0.430284	65	0.665915	26	0.266366		1	24202	21474	2302	10.7199	64	0.298035	531	2.47276	906	4.21906
	2	14513	12602	1127	8.94302	48	0.380892	111	0.880813	71	0.563403		2	13342	11663	723	6.19909	26	0.222927	94	0.805968	103	0.883135
	3	20641	17573	1414	8.04643	39	0.221931	14	0.0796677	81	0.460934		3	22022	20228	1148	5.6753	87	0.430097	62	0.306506	65	0.321337
	4	23077	19280	1356	7.0332	66	0.342324	22	0.114108	65	0.337137		4	18741	16127	1082	6.70925	62	0.384448	125	0.775098	116	0.719291
	5	19469	13600	1257	9.24265	46	0.338235	10	0.0735294	29	0.213235		5	34180	20284	3612	17.8071	593	2.92349	1944	9.58391	698	3.44114
	6	23490	16622	941	5.66117	63	0.379016	23	0.138371	60	0.360967		6	21940	13989	1777	12.7028	165	1.1795	580	4.14611	231	1.6513
	7	19395	13889	1019	7.33674	47	0.338397	17	0.122399	45	0.323997		7	12725	11477	927	8.07702	53	0.461793	182	1.58578	274	2.38738
	8	23987	17737	1100	6.20173	42	0.236793	20	0.112759	50	0.281897		8	13790	12028	775	6.4433	37	0.307616	123	1.02261	198	1.64616
	9	19761	14770	1098	7.43399	49	0.331754	23	0.155721	59	0.399458		9	8213	6987	534	7.64277	35	0.50093	76	1.08773	113	1.61729
	10	16715	12506	776	6.20502	26	0.2079	5	0.0399808	47	0.37582		10	13728	11732	993	8.46403	55	0.468803	106	0.903512	218	1.85817
	Average	19247.8	14834	1101.1	7.55599	46.8	0.320753	31	0.238326	53.3	0.358321			18288.3	14598.9	1387.3	9.04407	117.7	0.717763	382.3	2.269	292.2	1.87442
	Sum	192478	148340	11011		468		310		533				182883	145989	13873		1177		3823		2922
																1387.3
		Static Posts	Dynamic Posts
	Likes	7.55599	9.04407
															145989
		Static Posts	Dynamic Posts
	Comments	0.320753	0.717763
		Static Posts	Dynamic Posts
	Shares	0.238326	2.269
		Static Posts	Dynamic Posts
	Saves	0.358321	1.87443

## Sheet: TikTok
Post #	Post type:	Post description	Audience Reach	Likes	% Likes	Total Comments	% Comments	Shares	% Shares	Length of video	Average watch time	% watch time
1	long facts		24131	3871	16.0416	160	0.663048	94	0.38954	49.44	20	40.4531
2	long facts		86381	7181	8.31317	146	0.169019	112	0.129658	50.71	12	23.664
3	experiments		569908	110287	19.3517	871	0.152832	4903	0.860314	44.53	25	56.1419
4	experiments		6884	716	10.4009	24	0.348635	24	0.348635	51.5	14	27.1845
5	\		181387	19854	10.9457	89	0.0490664	456	0.251396	54.82	17	31.0106
6	long facts		8296	785	9.46239	50	0.6027	12	0.144648	47	13	27.6596
7	long facts		69601	655	0.941078	22	0.0316087	5	0.0071838	43	3	6.97674
8	long facts		5876	671	11.4193	34	0.578625	21	0.357386	50	15	30
9	experiments		35920	3031	8.4382	94	0.261693	98	0.272829	51	11	21.5686
10			55404	4752	8.577	258	0.46567	251	0.453036	45	17	37.7778
11	experiments		96899	13825	14.2674	160	0.16512	234	0.241489	45	22	48.8889
12	experiments		256454	43935	17.1317	671	0.261645	747	0.29128	49	24	48.9796
13	experiments		355885	44593	12.5302	294	0.082611	400	0.112396	47	25	53.1915
14	long facts		6947	731	10.5225	30	0.431841	10	0.143947	52	15	28.8462
15			20778	1289	6.20368	38	0.182886	77	0.370584	48	14	29.1667
16	experiments		381147	51528	13.5192	257	0.0674281	161	0.0422409	33	21	63.6364
17	long facts		12595	1464	11.6237	73	0.579595	17	0.134974	50	16	32
18	long facts		15566	1516	9.73918	27	0.173455	15	0.0963639	50	15	30
19	15 second sci fact		12733	978	7.68083	39	0.306291	10	0.0785361	19	6	31.5789
20			83465	7765	9.3033	352	0.421734	541	0.648176	42	16	38.0952
21	long facts		36795	3933	10.689	98	0.266341	26	0.0706618	51	17	33.3333
22	15 second sci fact		25611	2689	10.4994	45	0.175706	14	0.054664	11	9	81.8182
23	15 second sci fact		42294	5698	13.4724	83	0.196245	45	0.106398	14	10	71.4286
24	experiments		249426	42615	17.0852	449	0.180013	3101	1.24325	51	26	50.9804
25			103136	6821	6.6136	113	0.109564	144	0.139621	37	19	51.3514
26	experiments		99968	4702	4.70351	31	0.0310099	6	0.00600192	25	14	56
27	15 second sci fact		180176	32877	18.2472	350	0.194255	639	0.354653	14	11	78.5714
28	experiments		29604	3429	11.5829	88	0.297257	27	0.0912039	49	26	53.0612
29	15 second sci fact		9331	920	9.85961	26	0.278641	3	0.0321509	13	8	61.5385
30	cooking		45931	3588	7.81172	42	0.0914415	252	0.548649	40	14	35
31	15 second sci fact		161028	18840	11.6998	391	0.242815	142	0.0881834	14	13	92.8571
32	experiments		34609	4761	13.7565	79	0.228264	104	0.3005	47	21	44.6809
33	15 second sci fact		43455	3730	8.58359	102	0.234726	161	0.370498	14	10	71.4286
34			21370	2582	12.0824	44	0.205896	11	0.051474	38	17	44.7368
35	15 second sci fact		12196	1327	10.8806	18	0.147589	7	0.0573959	15	9	60
36	experiments		27721	3160	11.3993	134	0.483388	115	0.414848	47	16	34.0426
37			53184	8741	16.4354	89	0.167344	62	0.116576	51	27	52.9412
38	15 second sci fact		9683	933	9.63544	30	0.309821	15	0.154911	16	12	75
39	cooking		58973	5829	9.88418	142	0.240788	584	0.990284	55	23	41.8182
40	experiments		1090234	167311	15.3463	816	0.0748463	461	0.0422845	42	31	73.8095
	15 second sci fact		62633	4313	6.88615	53	0.0846199	173	0.276212	14	9	64.2857
		Average	114235	15810.4		168.585		348.293			16.1707	47.2074
		Sum	4683615	648226		6912		14280		1580	663	1935.5
#	Long Science Facts	Post description	Audience Reach	Likes	% Likes	Total Comments	% Comments	Shares	% Shares	Length of video	Average watch time	% watch time
	long facts		24131	3871	16.0416	160	0.663048	94	0.38954	49.44	20	40.4531
	long facts		86381	7181	8.31317	146	0.169019	112	0.129658	50.71	12	23.664
	long facts		8296	785	9.46239	50	0.6027	12	0.144648	47	13	27.6596
	long facts		69601	655	0.941078	22	0.0316087	5	0.0071838	43	3	6.97674
	long facts		5876	671	11.4193	34	0.578625	21	0.357386	50	15	30
	long facts		6947	731	10.5225	30	0.431841	10	0.143947	52	15	28.8462
	long facts		12595	1464	11.6237	73	0.579595	17	0.134974	50	16	32
	long facts		15566	1516	9.73918	27	0.173455	15	0.0963639	50	15	30
	long facts		36795	3933	10.689	98	0.266341	26	0.0706618	51	17	33.3333
		Averge	29576.4	2311.89	9.86132	71.1111	0.38847	34.6667	0.163818	49.2389	14	28.1037
		Sum	266188	20807		640		312
	15 Second Sci Facts	Post description	Audience Reach	Likes	% Likes	Total Comments	% Comments	Shares	% Shares	Length of video	Average watch time	% watch time
	15 second sci fact		12733	978	7.68083	39	0.306291	10	0.0785361	19	6	31.5789
	15 second sci fact		25611	2689	10.4994	45	0.175706	14	0.054664	11	9	81.8182
	15 second sci fact		42294	5698	13.4724	83	0.196245	45	0.106398	14	10	71.4286
	15 second sci fact		180176	32877	18.2472	350	0.194255	639	0.354653	14	11	78.5714
	15 second sci fact		9331	920	9.85961	26	0.278641	3	0.0321509	13	8	61.5385
	15 second sci fact		161028	18840	11.6998	391	0.242815	142	0.0881834	14	13	92.8571
	15 second sci fact		43455	3730	8.58359	102	0.234726	161	0.370498	14	10	71.4286
	15 second sci fact		12196	1327	10.8806	18	0.147589	7	0.0573959	15	9	60
	15 second sci fact		9683	933	9.63544	30	0.309821	15	0.154911	16	12	75
	15 second sci fact		62633	4313	6.88615	53	0.0846199	173	0.276212	14	9	64.2857
		Average	55914	7230.5	10.7445	113.7	0.217071	120.9	0.15736	14.4	9.7	68.8507
		Sum	559140	72305		1137		1209
	Experimentation	Post description	Audience Reach	Likes	% Likes	Total Comments	% Comments	Shares	% Shares	Length of video	Average watch time	% watch time
	experiments		569908	110287	19.3517	871	0.152832	4903	0.860314	44.53	25	56.1419
	experiments		6884	716	10.4009	24	0.348635	24	0.348635	51.5	14	27.1845
	experiments		35920	3031	8.4382	94	0.261693	98	0.272829	51	11	21.5686
	experiments		96899	13825	14.2674	160	0.16512	234	0.241489	45	22	48.8889
	experiments		256454	43935	17.1317	671	0.261645	747	0.29128	49	24	48.9796
	experiments		355885	44593	12.5302	294	0.082611	400	0.112396	47	25	53.1915
	experiments		381147	51528	13.5192	257	0.0674281	161	0.0422409	33	21	63.6364
	experiments		249426	42615	17.0852	449	0.180013	3101	1.24325	51	26	50.9804
	experiments		99968	4702	4.70351	31	0.0310099	6	0.00600192	25	14	56
	experiments		29604	3429	11.5829	88	0.297257	27	0.0912039	49	26	53.0612
	experiments		34609	4761	13.7565	79	0.228264	104	0.3005	47	21	44.6809
	experiments		27721	3160	11.3993	134	0.483388	115	0.414848	47	16	34.0426
	experiments		1090234	167311	15.3463	816	0.0748463	461	0.0422845	42	31	73.8095
		Average	248820	37991.8	13.0395	305.231	0.202673	798.538	0.328252	44.7715	21.2308	48.6281
		Sum	3234659	493893		3968		10381
	Average number of total:		Long	Short	Exp
		Reach	29576.4	55914	248820
		likes	2311.89	7230.5	37991.8
		comments	71.1111	113.7	305.231
		shares	34.6667	120.9	798.538
			Long	Short	Exp
	% Reach	Likes	9.86132	10.7445	13.0395
		comments	0.38847	0.217071	0.202673
		shares	0.163818	0.15736	0.328252
			Long lecture-style	Short lecture-style	Long experimental
		comments	0.38847	0.217071	0.202673
			Long lecture-style	Short lecture-style	Long experimental
		shares	0.163818	0.15736	0.328252
			Long lecture-style	Short lecture-style	Long experimental
		likes	9.86132	10.7445	13.0395
	% Watch time		Long lecture-style	Short lecture-style	Long experimental
			28.1037	68.8507	48.6281
			Long lecture-style	Short lecture-style	Long experimental
		views	29576.4	55914	248820
		Total	266188	559140	3234659

## Sheet: Comp
C
		TikTok	Instagram
	views	248820	145989
		TikTok	Instagram
	comments	0.202673	0.717763
		TikTok	Instagram
	shares	0.328252	2.269
	Views			Comments			Shares
	C1			C2			C3
	TikTok	IG		TikTok	IG		TikTok	IG
	569908	21474		0.152832	2.68169e-05		0.860314	0.00400631
	6884	11663		0.348635	0.00506442		0.348635	0.00298924
	35920	20228		0.261693	0.000728543		0.272829	0.00134877
	96899	16127		0.16512	0.000170405		0.241489	0.00149742
	256454	20284		0.261645	0.000102024		0.29128	0.00143601
	355885	13989		0.082611	2.32128e-05		0.112396	0.000803459
	381147	11477		0.0674281	1.76908e-05		0.0422409	0.000368048
	249426	12028		0.180013	7.2171e-05		1.24325	0.0103363
	99968	6987		0.0310099	3.10198e-05		0.00600192	8.59013e-05
	29604	11732		0.297257	0.00100411		0.0912039	0.000777394
	34609			0.228264			0.3005
	27721			0.483388			0.414848
	1090234			0.0748463			0.0422845
